# Supplementary material for: A Qualitative Exploration of UK Leisure Horse Owners’ Perceptions of Equine Wellbeing
Source: Animals (Basel). 2022 Oct 26;12(21):2937. doi: 10.3390/ani12212937 (PMC9654126; doi:10.3390/ani12212937)
Supplement: Supplementary file 1 [file animals-12-02937-s001.zip]

Archive with 2 entries (2 files):
- Supplementary File S1 - Focus Group Schedule.pdf
- Supplementary item  -   Results of a content analysis of the terms of interest.pdf
